# Supplementary material for: Association between sites and severity of eczema and the onset of cow’s milk and egg allergy in children
Source: PLoS One. 2020 Oct 19;15(10):e0240980. doi: 10.1371/journal.pone.0240980 (PMC7571679; doi:10.1371/journal.pone.0240980)
Supplement: S1 Dataset — (XLSX) [file pone.0240980.s001.xlsx]

## Sheet: raw data
No	Parental allergic diseases	Smoking during pregnancy	Any EZ	EZ_ Head	EZ_ Face	EZ_Face Erythema	EZ_Face Xerosis	EZ_Face Exudation	EZ_Face Papule	EZ_ Trunk	EZ_ Upperlimbs	EZ_ Lowerlimbs	Breastfeeding duration in infancy (month)	Cow's milk intake from 0 -6 mo	Cow's milk intake from 7-12 mo	Cow's milk intake from 0 -12 mo	solid food introduction (month)	sex 1=M 2=F	age (year)	Atopic dermatitis	Bronchial ashtma	Egg allergy	Cow's milk allergy
176	1	1	1	0	0	0	0	0	0	0	0	0						0	19.3123	0	0	0	0
177	1	0	1										12	0	0	0	6	1	19.2685	1	0	0	0
178	1	1	1										4	1	1	1	10	0	18.7781	0	0	0	0
179	0	1																1	18.4411	0	0	0	0
180	1																	0	18.4137	0	0	0	0
181	1	1	0	0	0	0	0	0	0	0	0	0	2	1	1	1	4	0	18.1753	0	0	0	0
182		0	0	0	0	0	0	0	0	0	0	0						1	18.0877	0	0	0	0
183																		1	17.4548	0	1	1	0
184	0	0	1	1	1	0	1	0	0	0	0	0	12	0	1	1	12	1	16.926	1	1	1	0
185	1	0	1	0	1	1	0	0	0	1	1	0	12	0	0	0	6	0	16.7726	1	0	1	0
186	1	0	1	1	1	1	1	0	0	1	1	1	12	0	0	0	9	0	16.1452	1	0	0	0
187	1	1	1	0	1	1	0	1	0	0	0	0	12	0	0	0	5	0	15.9123	1	0	1	0
188	1	0	1	1	1	1	0	0	0	0	1	1	7	1	1	1	10	0	15.7534	1	1	0	0
189	1	0	0	0	0	0	0	0	0	0	0	0	2	1	1	1		0	15.6658	0	0	0	0
190	0	0	0	0	0	0	0	0	0	0	0	0						0	15.2575	0	0	0	0
191	1	0	1	1	1	1	0	1	0	1	1	1	0	1	1	1	9	1	15.2055	0	0	0	0
192	1	0	1	0	0	0	0	0	0	0	0	0		0	0	0		0	15.0685	0	0	0	0
193	1	0	0	0	0	0	0	0	0	0	0	0	12	0	0	0	5	1	14.5507	0	1	0	0
194	1	1	1	0	1	0	0	1	0	1	1	1						1	14.4658	1	0	0	0
195		0	1	0	1	1	0	0	1	1	1	0	1	1	1	1	5	0	14.2219	1	0	0	0
196	1	0	0	0	0	0	0	0	0	0	0	0	12	1		1	7	0	14.0849	0	0	0	0
197																		1	14.011	1	1	0	0
198	1	0	1	0	1	0	1	0	0	1	1	0	12	1	1	1	5	0	13.8712	1	1	1	0
199	1	0	1	0	1	1	0	1	1	1	1	1	0	1	1	1	6	0	13.4685	1	0	0	0
200	0																	1	13.3836	1	1	0	0
201	0	0	0	0	0	0	0	0	0	0	0	0	3	1	1	1	6	0	13.3452	0	1	0	0
202	1	0	1	0	1	0	1	0	1	0	0	0	12	1	0	1	7	0	13.2986	0	1	0	1
203	1	1	1										1	1	1	1	5	0	12.726	0	1	0	0
204	1	0	1	1	1	0	1	0	1	1	1	1	4	1	1	1	4	0	12.3342	1	0	0	0
205	1	1	1	1	0	0	0	0	0	0	0	0	12	1	1	1	5	0	12.0986	0	0	0	0
206	1	1	1	0	1	1	0	1	0	0	1	1	5		0		4	0	12.0712	1	0	0	1
207	1	0	1	1	1	1	0	0	0	1	1	1	4	1	1	1	7	0	11.5808	1	0	1	0
208	1	1	1	1	1	1	1	0	0	1	1	1	12	1	1	1	5	1	11.5562	0	1	0	0
209	1	0	1	1	1	1	1	0	0	1	1	1	12	1	0	1	5	1	11.1918	1	0	0	0
210	1	0	1	0	1	0	1	0	0	1	1	1	12	0	0	0	5	0	11.0411	0	0	0	0
211	1	1	0	0	0	0	0	0	0	0	0	0	12	0	0	0	7	0	11.0274	0	1	0	0
212	1	0	0	0	0	0	0	0	0	0	0	0	12	1		1	7	1	10.9945	0	0	1	0
213	1	0																1	10.9726	0	0	0	0
214	1	1	1	1	1	1	0	1	0	0	0	0	12	0	1	1	6	0	10.8767	1	1	0	0
215	1	0	1	0	1	1	0	0	0	0	1	1	5	1	1	1	7	1	10.7562	0	0	1	1
216	1	1	0	0	0	0	0	0	0	0	0	0	12				6	0	10.7151	0	0	0	1
217	1	0	1	1	1	0	0	1	1	1	0	0	12	0	0	0	9	1	10.5699	1	0	0	0
218	1	0	1	1	1	1	1	0	0	1	1	1	12	1	0	1	7	1	10.5041	1	0	1	0
219	1	1	1	0	0	0	0	0	0	0	0	0	12	0	0	0	5	0	10.3507	1	0	0	0
220	1	0	1	0	1	1	0	0	0	0	0	0	12	0	0	0	5	1	10.1781	1	0	0	0
221	1	0	1	1	1	1	0	0	0	1	1	1	12	0	1	1	3	1	10.1753	1	0	0	0
222	1	1	1										12	0	0	0	6	0	10.1562	0	0	0	0
223	1	1	1	1	1	1	0	0	1	1	1	1	12	1	0	1	5	0	10.1288	1	0	0	1
224	1	0	1	1	1	0	0	0	1	1	1	1	12	1	0	1	11	1	9.93699	1	0	1	1
225	1	0	1	0	1	0	1	0	0	1	1	1	12	1	1	1	5	0	9.89863	1	1	0	1
226	1	0	0	0	0	0	0	0	0	0	0	0	12	0	0	0	6	1	9.68767	0	0	1	0
227	1	0	1	0	1	1	1	1	1	1	1	1	12	1	0	1	7	0	9.67945	1	0	0	1
228	1	1	1	1	1	1	0	1	1	0	0	0	0	1	0	1	6	1	9.58082	0	0	0	1
229	0	0	1	0	1	1	0	1	0	0	0	0	12	0	0	0		1	9.57534	1	1	1	0
230	1	0	0	0	0	0	0	0	0	0	0	0	8	1	1	1	11	1	9.34521	0	1	0	0
231	1	0	1	0	1	0	1	0	0	0	0	1	12	0	0	0	9	1	8.92603	0	0	0	1
232	1	1	1	0	1	1	0	0	0	1	1	1	12	0	0	0	4	0	8.82466	0	1	0	0
233	1	1	1	1	1	0	0	1	0	1	1	1	12	1	0	1	6	1	8.78356	0	0	0	1
234	1	0	1										12	0	0	0	10	1	8.51507	1	1	0	0
235	1	0	1	0	1	0	0	1	0	0	0	0	12	1	1	1	7	0	8.50411	0	0	0	0
236	1	0	1	1	1	1	1	0	0	0	0	0	12	0	0	0	7	1	8.43288	0	0	0	0
237	1	1	0	0	0	0	0	0	0	0	0	0	11	0	0	0	6	0	8.42466	0	0	0	0
238	1	1	1	1	1	1	1	1	0	1	1	1	12	0	0	0	10	1	8.39178	1	1	1	0
239	1	0	1	0	0	0	0	0	0	1	1	1						0	8.36438	1	0	0	0
240	1	1	1	1	1	1	0	1	0	1	1	1	12	0	0	0	7	0	8.36164	1	0	0	0
241	0																	1	8.35616	1	0	0	0
242	1	0	1	1	1	1	0	1	0	1	1	1	8	1	0	1	6	0	8.26575	1	0	0	0
243	1	1	1	0	0	0	0	0	0	1	0	0						0	8.16164	0	0	0	0
244	1	0	1	1	1	1	1	1	1	1	1	1	12	0	0	0	7	1	8.08493	1	1	0	0
245	0	0	1	0	1	0	0	1	0	1	1	1	0	1	1	1	7	0	8.0411	1	1	0	0
246	1	0	1	0	1	0	1	0	0	0	1	0	12	0	0	0	8	1	8.03014	1	0	0	0
247	1	1	0	0	0	0	0	0	0	0	0	0	11				6	0	7.50411	1	0	0	0
248	1	1	1	1	1	1	1	1	1	1	1	1	12	0	0	0	12	1	7.46849	0	0	0	1
249	1	1	1	1	1	1	0	0	0	1	1	1	4	1	1	1	6	1	7.4137	1	0	0	0
250	1	1	1	1	1	1	0	1	1	1	1	1	3	1	1	1	5	1	7.40274	1	1	0	0
252	1	0	1	1	1	0	0	1	0	1	1	1	12	1	0	1	8	1	7.36164	0	0	0	0
253	0	0	1										12	1	1	1	7	1	7.29589	0	0	0	0
254	1	0	1										11		0		8	0	7.21918	0	0	0	0
255	1	0	1	1	1	1	1	1	0	1	1	1	12	1	1	1	6	1	7.1863	1	1	0	0
257	1	1	1	1	1	0	1	0	0	0	1	1	5	1	0	1	4	1	6.87671	1	1	0	0
256	1	0	1	1	1	0	0	1	0	0	1	1	12	1	0	1	6	1	6.85753	0	0	1	0
258	1	0	1	1	1	1	0	1	0	0	0	0	9	1	0	1	6	0	6.84384	0	0	0	0
259	1	0	1	1	1	1	1	0	0	1	1	1	10	1	0	1	5	0	6.80822	1	0	0	0
260	1	0	1	1	0	0	0	0	0	1	1	1	12	1	0	1	7	1	6.65753	1	0	0	0
261	0	1	1	1	1	0	0	1	0	1	1	1						0	6.62466	1	1	1	1
262	0	1	1	0	1	1	0	0	1	0	0	0	2	1	1	1	6	0	6.59452	0	0	0	0
263	1	1	1	1	1	1	0	0	0	1	1	1	7	1	1	1	6	1	6.5726	0	0	0	0
264	1	0	1	0	1	1	1	1	0	1	0	0	8	1	1	1	8	1	6.5726	0	1	0	0
265	1	1	1										12	1	0	1	6	1	6.4137	0	0	1	1
266	0																	1	6.4	1	0	1	0
267	1	1	0										12	1	0	1	5	0	6.3589	0	0	0	0
268	1	0	1										12	0	0	0	7	1	6.35616	1	0	1	0
269	1	0	1	1	1	1	0	0	0	1	0	0	10	1	1	1	5	1	6.33151	1	0	1	0
270	1	1	1	1	1	1	0	1	0	1	1	1	12	0	0	0	5	1	6.32329	1	1	0	0
271	1	0	1	0	0	0	0	0	0	1	1	0	12	1		1	7	1	6.32329	1	0	0	0
272	1	0	0	0	0	0	0	0	0	0	0	0	12	0	0	0	6	1	6.30411	0	1	0	0
273	0	0	1	0	0	0	0	0	0	0	0	0	12				8	0	6.24384	0	0	0	0
274	1	1	1	0	0	0	0	0	0	0	1	0	12	0	0	0	6	0	6.23562	1	0	1	0
275	1	0	1	1	1	0	1	0	0	1	1	0	11	1	1	1	7	0	6.23014	0	0	0	0
276	1	1	1	1	1	0	0	1	0	1	1	1	11	1	0	1	7	1	6.21644	1	0	0	1
277	1	0	1	1	1	1	0	0	1	0	0	0	12	1	1	1	6	1	6.18356	1	0	1	0
278	1	0	1	0	1	1	0	1	0	0	0	0	8	1	0	1	5	1	6.16712	0	0	1	1
279	1	1	1	0	1	1	0	0	0	0	0	0	12	0	0	0	5	0	6.13699	1	0	1	0
280	1	1	0	0	0	0	0	0	0	0	0	0	12	1	1	1	9	1	6.09041	0	0	0	0
281	1	1	1	0	1	0	1	0	0	1	1	1	10	0	0	0	5	1	6.06849	1	0	1	0
282	1	1	1	0	0	0	0	0	0	1	1	1	12	1	0	1	5	1	6.0411	0	1	0	0
283	1	0	1	1	1	1	0	1	0	1	1	1	12	1	0	1	6	1	6.03014	0	0	1	1
284	1	0																0	6.01918	0	0	0	1
285	1	0	0	0	0	0	0	0	0	0	0	0	12	1	1	1	8	1	6.01918	0	0	0	0
286	1	1	1	0	1	1	1	0	1	1	1	1	12	0	0	0	5	0	6.01644	1	1	0	1
287	1	0	1	0	0	0	0	0	0	1	1	1	12	1	0	1	10	1	6.00822	1	0	1	0
288	1	0	1	0	1	0	1	0	0	1	1	1	12	0	0	0	6	1	6.00548	1	0	0	0
289	1	1	1	1	1	1	0	0	0	0	1	1	12	1	0	1	5	1	5.96986	0	0	0	0
290	1	0	1	1	1	1	1	0	1	1	1	1	0	0	0	0	8	0	5.96712	1	0	1	0
291	1	0	1	1	1	1	1	1	0	1	1	1	12	0	0	0	6	1	5.94795	1	0	1	1
292	1	1	1	1	0	0	0	0	0	1	1	1	4	1	1	1	5	1	5.93973	1	0	1	0
293	1	1	1	0	1	1	1	1	0	1	1	1	3	1	1	1	5	0	5.92877	1	1	0	0
294	1	0	1	1	1	1	1	1	1	0	1	1						1	5.92055	1	0	0	1
296	1	1	1	0	1	1	1	0	0	0	1	1	12	1	0	1	5	0	5.82466	0	0	0	0
295	0																	0	5.80822	1	1	0	1
297	1	0	1	0	1	1	0	1	0	1	1	1						1	5.77808	1	1	0	1
298	1	0	0	0	0	0	0	0	0	0	0	0	10	1	0	1	8	0	5.72603	0	0	0	0
299	1	0	1	1	1	0	0	1	0	1	1	1	12	0	0	0	7	1	5.72055	0	0	1	0
300	1	0	1	0	1	1	0	0	0	0	0	0	12	0	0	0	7	1	5.69863	0	1	1	0
301	1	0	1	1	1	0	1	1	0	1	1	1	12	0	0	0	5	1	5.66575	0	0	0	1
302	1	1	1	1	1	1	0	1	0	1	1	1	12	1	0	1	6	1	5.65205	0	0	1	1
303	1	0	1	0	1	1	1	1	0	1	1	1	12	1	0	1	6	0	5.6137	0	0	0	0
304	1	1	1	1	1	1	0	0	0	1	1	1	12				5	0	5.57534	0	1	0	1
305	1	1	1	0	1	0	0	0	1	0	0	0	12	0	0	0	6	1	5.52055	0	0	0	0
306	1		1	1	0	0	0	0	0	0	0	0	12	1	1	1	12	0	5.50685	1	0	1	0
307	1	0	1	0	1	1	1	0	0	0	1	1	12	1	1	1	6	0	5.50685	1	1	0	0
308	1	0	1	1	1	1	0	1	0	1	0	1	12	0	0	0	6	1	5.49589	0	1	1	0
309	1	0	0	0	0	0	0	0	0	0	0	0	12	0	0	0	6	1	5.46301	0	0	0	0
310	1	0	0	0	0	0	0	0	0	0	0	0	4	1	1	1	5	0	5.23836	1	1	1	0
311	1	0	1	0	1	1	1	0	1	1	1	1	12	1	1	1	6	1	5.18356	0	1	1	1
313	1	0	1	0	1	0	0	0	1	0	0	0	12	0	0	0	6	1	5.16986	0	0	0	0
314	1	0	1	0	1					0	0	0	9	0	0	0	12	0	5.14521	1	1	0	1
315	1	1	1	1	1	0	0	1	0	1	1	1	1	1	0	1	10	1	5.12877	1	1	1	0
316	1	1	0	0	0	0	0	0	0	0	0	0	12	0	0	0	6	0	5.10137	0	0	1	0
317	1	1	1	0	1	1	1	0	0	1	1	1	12	1	0	1	5	0	5.10137	0	0	1	0
318	1	1	1	0	1	1	1	1	1	0	0	0		1	1	1	5	1	5.08767	1	1	1	0
319	1	0	1	1	1	0	0	1	0	0	0	0	12	0	0	0	11	0	5.06849	1	1	0	0
320	1	0	1	1	1	0	1	0	1	0	1	1	12	1		1	9	1	5.04384	0	0	0	0
321	0	1	0	0	0	0	0	0	0	0	0	0	0	1	1	1	6	0	5.00274	1	0	0	0
322	1	1	0	0	0	0	0	0	0	0	0	0	3	1	1	1	4	0	4.98356	0	1	0	0
323	1	0	1	1	1	1	0	0	0	0	0	0	12	1	0	1	6	1	4.97808	0	0	0	0
324	1	0	1										12	0			7	1	4.90685	0	0	0	1
325	1	0	1	1	1	1	1	1	1	1	1	1	12	1	0	1	6	1	4.90411	1	0	0	0
326	1	0	1	0	1	0	0	1	1	1	1	1	12	1	0	1	6	1	4.85205	1	0	0	1
327	1	0	1	0	0	0	0	0	0	1	1	1	3	1	1	1	6	1	4.83836	0	1	0	0
328	1	0	1	0	1	1	0	1	0	0	0	0	12	0	0	0	5	0	4.82192	0	0	1	1
329	1	0	1	0	1	0	1	0	0	1	1	1	12	1	0	1	5	0	4.78356	1	1	1	0
330	1		1	0	1	1	0	0	0	0	0	0	12				6	1	4.75068	0	0	1	1
331	1		1														7	1	4.74247	1	0	1	1
332	0		1	0	1	0	1	0	1	1	1	1	12	0	0	0	6	0	4.74247	1	1	0	0
333	1	0	1	1	1	1	0	1	1	1	1	1	11	0	0	0	7	1	4.70411	0	1	0	1
334	1	1	1	1	1	0	1	0	0	1	1	1	12	1	0	1	5	0	4.69589	0	0	0	0
335	0																	1	4.67671	1	0	0	1
336	0	0	1	1	1	1	1	1	1	1	1	1	12	0	0	0	5	0	4.6411	1	1	0	0
337	1	0	1	0	1	1	0	0	1	0	1	1	12	1	0	1	7	1	4.60822	1	0	1	0
338	1	0	1	1	1	1	0	1	1	0	1	1	12	1	0	1	5	1	4.5863	0	1	1	1
339	1	0	1	0	1	1	1	0	0	1	1	1	6	1	1	1	7	1	4.56986	1	1	1	0
340	1	1	1	1	1	1	1	1	0	1	1	1	12	1	0	1	6	1	4.55068	1	1	1	1
341	1	0	1	1	1	1	0	1	0	1	1	1	12	0	0	0	5	1	4.45479	1	1	0	0
342	1	1	1	1	1	1	1	0	0	1	1	1	10	1	1	1	6	0	4.43562	1	0	1	0
343	0	0	1	1	1	1	0	1	1	1	0	1						1	4.31781	1	0	0	0
344	1	0	1	1	1	1	0	0	0	1	1	1	12	1	1	1	5	1	4.31507	1	1	1	0
345	1	0	1	1	1	1	1	1	1	1	1	1	0	1	0	1	7	1	4.30685	1	1	1	0
346	1	0	1	0	1	1	0	0	0	1	1	1	12	1	1	1	6	0	4.27123	1	0	0	0
347	1	1	0	0	0	0	0	0	0	0	0	0	12				6	1	4.20548	0	1	0	0
348	1	1	1										12				5	1	4.2	0	0	0	0
349	1	1	1	0	1	1	1	0	1	0	0	0	12	1	0	1	6	0	4.19726	0	0	1	1
350	1	0	1	1	1	0	1	0	0	1	1	1	11		0		6	1	4.19726	0	0	0	0
351	1	0	1	1	1	0	1	1	0	1	1	1	8	0	1	1	5	0	4.17534	1	1	0	0
352	1	1	1	1	1	0	0	0	1	1	0	0	12					1	4.13699	0	0	1	0
353	1	1	1	1	1	1	1	1	0	1	1	1	12	1	0	1	6	0	4.08493	1	0	1	0
354	1	0	1	1	1	1	0	1	1	1	1	1						1	4.00822	1	1	1	0
355	0																	0	4.00274	1	0	1	1
356	1	1	1	0	1	1	0	1	0	0	0	0	12	0	0	0	7	1	4	0	0	0	1
357	1	0	1	1	1	1	1	1	1	0	0	0	10	1	1	1	6	1	3.9863	0	1	1	1
358	1	0	1	0	1	1	1	0	0	1	0	1	12	1	1	1	6	1	3.93151	0	0	0	0
359	1	0	1	1	1	1	0	1	1	1	1	1	12	0	0	0	5	0	3.85753	1	0	0	1
360	1	0	1	1	1	1	1	1	0	1	1	1	12	1	0	1	7	1	3.85479	1	0	1	1
361	0	0	0	0	0	0	0	0	0	0	0	0	12	1	1	1	6	1	3.84384	0	0	0	0
362	1	0	1										12	0	0	0	5	1	3.84384	0	0	0	0
363	1	0	0	1	1	1	0	1	0	1	0	0	12	1	0	1	6	1	3.8411	1	0	1	0
364	1	0	1	0	1	1	0	0	1	0	0	0	12	1	0	1	5	1	3.79726	0	1	0	0
365	1	0	1	0	1	1	0	0	1	1	1	1	12	1	0	1	7	0	3.78356	0	0	0	0
367	1	0	1	0	0	0	0	0	0	0	0	1	12				10	1	3.75616	0	0	1	0
366	1	1	1	0	1	1	0	1	0	0	0	0	12	0	0	0	6	1	3.73699	0	0	1	1
368	1	0	1	0	1	0	0	1	0	0	0	0	12	0	0	0	5	1	3.70411	0	0	1	1
369	1	0	0	0	0	0	0	0	0	0	0	0	11	1	0	1	5	0	3.66575	0	0	1	1
370	1	1	1	1	1	1	1	0	1	1	1	1	6	1	1	1	5	0	3.63288	0	1	1	0
371	1	0	1	1	1	1	1	1	1	1	1	1	12	1	1	1	1	0	3.63288	1	0	0	0
372	1	0	1	0	1	1	1	0	1	1	1	1	6	1	1	1	5	1	3.62466	1	0	0	0
373	1	0	1	0	1	1	0	1	1	0	0	0	12				6	1	3.56164	0	0	1	0
374	1	0	1	0	1	1	1	1	1	1	1	1	12	1	0	1	6	0	3.54247	0	0	1	1
375	1	1	1	0	0	0	0	0	0	0	0	0	12	1	1	1	8	1	3.53699	0	0	0	1
376	1	0	1	0	1	1	1	0	0	0	0	0	12	1	1	1	7	0	3.52603	1	0	1	0
377	1	0	1	0	1	0	1	0	0	1	1	1	12	0	0	0	6	1	3.49041	1	0	0	0
378	1		0	0	0	0	0	0	0	0	0	0	4	1	1	1	5	1	3.44658	1	1	0	0
379	1	0	1	1	1	1	1	0	1	1	1	1	12	1	0	1	6	0	3.43288	1	0	1	1
380	1	0	1	0	1	0	1	0	0	1	0	1	12	1	0	1	5	1	3.37808	1	1	0	0
381	1	1	1	0	1	1	0	1	0	0	0	1	4	1	1	1	5	1	3.3589	0	0	0	0
382	1	1	1	0	0	0	0	0	0	1	1	1	12	1		1	6	1	3.30685	0	0	1	1
383	1	0	1	1	1	1	0	1	0	1	1	1	12	0	0	0	6	0	3.27397	1	0	1	0
384	1	1	1	0	0	0	0	0	0	0	0	0	11	1	0	1	6	0	3.27397	0	0	1	0
385	1	1	1	1	1	1	1	0	0	0	1	1	12	1	0	1	6	0	3.27123	0	1	0	0
386	1	0	1	0	1	0	1	0	1	1	0	0	12	1		1	6	0	3.26575	1	0	1	0
387	1	1	1	0	0	0	0	0	0	1	1	1	4	1	1	1	6	1	3.24932	1	1	0	0
388	0	0	1	1	1	1	0	1	0	0	1	1	12	1	0	1	6	1	3.20274	0	0	0	0
389	1	0	1	1	1	1	0	1	0	1	1	1	12	0	0	0	8	0	3.19178	0	0	1	1
390	1	0	1	0	1	1	1	0	0	1	1	1	11	0	1	1	8	1	3.17534	0	0	1	1
391	1	0	1	1	1	1	1	0	0	1	1	1	11	1	0	1	6	0	3.16986	1	0	0	1
392	1	1											0					0	3.1589	1	0	0	1
393	1	0	1	1	1	1	0	0	1	1	1	1	12	1		1	5	1	3.11781	0	0	0	0
394	1	1	1	1	1	1	0	1	1	1	1	1	12	1	0	1	5	0	3.07123	1	0	0	1
395	1	0	1	1	1	1	1	1	0	1	1	1	12	0	0	0	6	1	3.06849	1	0	0	1
396	0	0	0	0	0	0	0	0	0	0	0	0	4	1	1	1	5	0	3.06027	0	0	0	0
397	1	0	1	1	0	0	0	0	0	1	1	1	12	1	0	1	5	0	3.05753	1	0	0	0
398	0	0	1	0	1	1	1	0	0	1	1	1	5	1	1	1	6	1	3.05753	0	0	1	0
399	1	0	1	0	1	1	1	1	1	1	1	1	12	1	1	1	6	1	3.05479	0	0	0	0
400	1	0	1	1	1	1	0	0	0	0	0	0	12	0	0	0	5	1	3.03562	0	0	1	1
401	1	1	1	0	1	1	0	0	0	1	1	1	12	0	0	0	7	1	3.01644	0	0	1	1
402	1	0	1	1	1	1	0	1	0	0	0	0	12	1	0	1	8	1	3.01644	0	0	1	1
403	0	0	0	0	0	0	0	0	0	0	0	0	5	0	0	0	5	1	2.99726	0	0	1	0
404	0	1	1	0	1	0	1	0	0	1	1	1	12	0	1	1	6	1	2.9863	0	0	1	0
405	1	0	1	0	1	1	0	0	0	1	1	1	10	1	0	1	6	1	2.98356	0	0	1	0
406	1	0	1	1	1	1	0	0	0	1	1	1	9	1	1	1	5	1	2.98082	1	0	1	0
407	1	0	1	0	1	1	0	0	1	0	0	0	12	1	0	1	6	0	2.96164	0	0	1	1
408	1	1	1	0	1	0	1	0	1	1	1	1	12	0	0	0	5	1	2.9589	0	0	0	0
409	1	0	1	0	1	1	1	0	0	0	0	0	12	1	0	1	5	1	2.93699	0	0	1	0
410	1	0	1	1	1	1	0	0	1	1	1	1	12	1	0	1	7	0	2.92877	1	0	0	1
411	1	0	1	0	1	1	1	1	1	1	1	1	12	1	0	1	5	1	2.89041	0	0	1	0
412	1	0	1	1	1	1	1	1	1	1	0	1		1		1	6	1	2.87945	1	0	0	1
413	0	0	1	1	1	1	0	1	0	1	1	1	10	0	0	0	5	1	2.87397	0	0	0	1
414	1	1	1	1	1	0	1	0	0	1	1	1	12	0	0	0	6	0	2.87123	0	0	0	0
415	1	0	1	0	1	1	0	1	0	0	1	1	12	0	0	0	7	1	2.85479	0	0	1	0
416	1	0	1	0	1	1	0	0	0	0	0	0		1		1	6	1	2.83288	0	0	0	0
417	1	0	1	1	1	1	1	1	0	1	1	1	12	1	0	1	6	0	2.81918	1	0	1	1
418	1	0	1	1	1	1	0	0	0	0	0	0						1	2.80822	0	0	1	0
419	1	1	1	0	1	1	0	0	1	1	0	0	12	1	0	1	5	1	2.80822	0	0	1	0
420	1	0	1	1	1	1	0	1	0	1	1	1	12	1	1	1		1	2.78082	1	0	0	0
421	1	0	1	0	1	1	0	0	0	0	1	1	12	1		1	5	1	2.77808	0	0	0	0
422	1	1	1	1	1	1	0	1	0	0	0	1	3	1	1	1	6	1	2.75068	0	1	0	0
423	1	1	1	0	1	1	0	0	0	1	0	0	5	0	0	0	5	1	2.73699	0	0	0	0
424	1		1	0	0	0	0	0	0	1	0	1	12	0	0	0	5	1	2.72877	0	0	0	0
425	1	1	1	0	1	1	1	0	0	1	1	1	12	1	0	1	5	1	2.69315	1	0	1	1
426	1	0	1	1	1	1	0	1	0	0	0	0	12	0	0	0	7	1	2.68219	0	0	1	0
427	1	1	1	1	1	1	1	0	1	1	1	1	3	1	1	1	6	1	2.66575	0	1	1	0
428	1	0	1	0	1	1	1	0	0	1	1	1	1	1	1	1	6	1	2.65753	0	0	0	0
429	1	0	1	0	1	1	1	0	1	0	0	0	12	1	0	1	6	0	2.65753	1	0	1	1
430	0	1	0	0	0	0	0	0	0	0	0	0	12	1	0	1	6	0	2.65753	0	1	0	0
431	0	0	0	0	0	0	0	0	0	0	0	0	12					0	2.63014	0	1	0	0
432	1	0	1	0	1	0	0	1	0	1	1	1	12	0	0	0	5	1	2.60274	0	0	1	0
433	1	0	1	1	1	1	0	0	1	0	0	0	12	1	0	1	5	1	2.59452	0	0	0	1
434	0	0	1	0	1	1	1	0	0	1	1	1	12	1	1	1	5	1	2.57534	1	0	0	0
435	1	0	1	0	1	1	0	1	0	1	1	0	0	0	0	0	6	1	2.5589	0	0	1	0
436	1	0	0	0	0	0	0	0	0	0	0	0	12	1	0	1	6	0	2.5589	0	0	0	1
437	1	0	1	1	1	1	0	0	0	1	1	1	12	1	0	1	6	1	2.53973	0	0	0	1
438	1	0	1	1	1	1	1	0	0	1	1	1	2	1	1	1	9	1	2.52055	0	1	0	0
439	1	0	1	0	1	1	1	0	0	1	1	1	12	1	0	1	6	1	2.49589	1	0	0	0
440	1	0	1	1	1	1	0	0	1	1	1	1	12	1		1	7	0	2.46027	0	0	0	0
441	1	0	1	0	1	1	0	0	0	0	0	0	12	1	1	1	5	1	2.45479	1	0	0	0
442	1	0	1	0	0	0	0	0	0	1	1	1	12	1	0	1	6	1	2.43562	0	0	0	1
443	1	1	1	1	1	1	0	1	0	1	1	1	12	0	0	0	6	1	2.40822	0	0	0	1
444	1	1	1	1	1	1	1	0	0	1	1	1	5	1	1	1	5	1	2.39726	0	0	0	0
445	1	1	1	0	1	1	1	1	0	0	1	1	12	1	1	1	5	0	2.38904	1	0	1	0
446	1	1	1	0	1	1	1	0	1	1	1	0	12	1		1	5	0	2.30959	1	0	1	0
447	1	0	1	0	1	0	1	0	1	0	0	0	11	1	0	1	5	0	2.27397	0	0	1	1
448	0	0	1	1	1	1	1	0	0	1	1	1						1	2.27397	1	0	1	1
449	1	1	1	1	1	0	1	0	0	1	1	1	12	1	1	1	7	1	2.26027	1	0	1	1
450	1	0	1	1	1	1	0	0	0	1	1	0	12				6	0	2.22466	0	0	0	0
451	1	0	1	1	1	1	0	0	0	1	1	1	12	0	0	0	5	0	2.21918	1	1	1	1
452	0	0	1	1	1	1	1	1	0	1	1	1	5	1	1	1	6	1	2.13699	1	0	0	0
453	1	1	1	1	1	0	1	0	0	1	0	0	12	1	0	1	6	1	2.10959	0	0	1	1
454	1	0	1	0	1	1	0	0	0	0	0	0	12	1	1	1	6	1	2.10137	0	0	1	1
455	1	1	1	1	1	0	0	0	1	1	0	0	8	1	1	1	6	0	2.09315	1	0	1	0
456	1	1	1	1	1	0	0	0	1	1	0	0	8	1	1	1	6	0	2.09315	1	0	1	1
457	1	1	1	1	1	1	1	0	0	1	1	1	8	1	1	1	5	1	2.08219	1	1	1	0
458	1	0	1	0	1	1	1	0	1	1	0	0	12	1	1	1	6	1	2.06027	0	0	0	0
459	1	0	1	1	1	1	0	0	0	0	0	0	12	1	0	1	5	1	2.04384	0	0	0	1
460	1	0	1	1	0	0	0	0	0	1	1	1	8	1	1	1	5	0	2.0411	1	0	1	0
461	1	1	1	0	1	1	0	0	1	0	1	1	10	1	1	1	5	0	2.03288	0	0	1	0
462	1	0	1	1	1	1	0	0	0	1	1	1	12	1	0	1	5	0	2.00822	0	0	1	0
463	0	0	1	0	1	1	0	1	0	1	1	1	12	0	1	1	7	1	1.99726	1	0	0	0
464	1	0	1	0	1	0	0	0	1	1	1	0	12	1	0	1	5	0	1.99178	1	0	0	1
465	1	0	1	1	1	1	0	0	0	1	1	1	12	1	0	1	5	1	1.98356	1	0	1	0
466	1	0	1	1	1	1	1	0	1	1	1	1	12	1	0	1	5	0	1.96986	1	0	1	1
